# Supplementary material for: Effects of Traditional Flood Irrigation on Invertebrates in Lowland Meadows
Source: PLoS One. 2014 Oct 23;9(10):e110854. doi: 10.1371/journal.pone.0110854 (PMC4207796; doi:10.1371/journal.pone.0110854)
Supplement: Table S4 — Additional data. (XLSX) [file pone.0110854.s004.xlsx]

## Sheet: orthopterans
plot	Aiolopus.thalassinus	Chorthippus.biguttulus	Chorthippus.dorsatus	Chorthippus.parallelus	Mecostethus.parapleurus	Metrioptera.roeselii	Stetophyma.grossum
1-01-a	0	0	1	0	7	0	3
1-02-a	0	0	0	0	0	0	1
1-03-a	0	10	25	2	0	4	0
1-04-a	0	5	7	3	4	3	3
1-08-a	0	0	2	2	12	0	6
1-09-a	0	0	0	0	0	0	6
2-02-a	0	0	0	1	1	0	8
3-02-a	0	4	4	5	3	1	4
3-04-a	0	0	3	0	3	0	13
1-04-b	0	2	3	0	0	0	0
1-05-a	0	0	4	3	2	1	8
1-05-b	0	4	37	4	0	0	10
1-06-a	1	14	5	0	1	0	1
1-07-b	0	0	0	0	1	0	0
3-03-a	0	0	0	0	2	0	0
3-04-c	0	2	3	1	0	0	4
5-05-b	0	2	0	1	0	0	3
5-05-c	0	2	3	1	0	0	2
5-06-a	0	3	13	7	1	0	0
5-07-a	0	0	8	0	1	0	0
5-07-b	0	2	10	0	0	0	0
5-11-a	2	30	12	1	0	0	0
5-11-b	0	8	25	3	0	0	0
5-13-b	0	15	7	0	1	0	5
5-03-a	0	5	6	1	0	0	3
5-05-a	0	2	2	0	0	0	2
5-08-a	0	0	3	3	0	0	4
5-08-b	0	0	1	0	0	0	0
5-09-a	0	0	1	2	1	0	0
5-10-a	0	0	2	5	1	0	3
5-12-a	0	6	3	4	0	0	7
5-13-a	0	2	20	0	1	1	0
