# Supplementary material for: Effects of Traditional Flood Irrigation on Invertebrates in Lowland Meadows
Source: PLoS One. 2014 Oct 23;9(10):e110854. doi: 10.1371/journal.pone.0110854 (PMC4207796; doi:10.1371/journal.pone.0110854)
Supplement: Table S5 — Additional data. (XLSX) [file pone.0110854.s005.xlsx]

## Sheet: carabids
plot	Abax.parallelepipedus	Agonum.muelleri	Agonum.viduum	Amara.aenea	Amara.communis	Amara.familiaris	Amara.kultii	Amara.lunicollis	Amara.plebeja	Amara.similata	Amara.strenuua	Amara.tibialis	Anisodactylus.binotatus	Bembidion.guttula	Bembidion.lampros	Bembidion.properans	Bembidion.quadrimaculatum	Brachinus.explodens	Carabus.cancellatus	Carabus.granulatus	Carabus.nemoralis	Carabus.violaceus	Chlaenius.nigricornis	Clivina.collaris	Clivina.fossor	Diachromus.germanus	Dyschirius.globosus	Harpalus.affinis	Harpalus.anxius	Harpalus.distinguendes	Harpalus.latus	Harpalus.luteicornis	Harpalus.rubripes	Loricera.pililcornis	Microlestes.minutulus	Oodes.helopioides	Ophonus.ardosiacus	Poecilus.cupreus	Poecilus.versicolor	Pseudophonus.rufipes	Pterostichus.anthracinus	Pterostichus.diligens	Pterostichus.melanarius	Pterostichus.strenuus	Pterostichus.vernalis	Stomis.pumicatus	Syntomus.truncatellus
1-01a	0	0	0	1	1	0	0	1	0	0	0	0	10	8	0	0	0	0	0	1	0	0	0	0	1	1	0	0	0	0	0	0	0	0	0	0	0	34	12	0	0	0	9	0	0	0	0
1-03-a	1	0	0	2	0	0	3	2	0	0	0	0	5	0	0	0	0	0	0	0	0	0	0	0	0	0	0	1	0	1	3	0	0	0	0	0	0	1	13	0	0	0	4	0	0	0	0
1-08a	0	1	1	0	0	0	0	1	0	0	0	0	2	4	3	0	0	0	1	2	0	1	2	0	1	0	3	1	0	1	0	0	0	1	0	0	0	13	28	0	0	0	1	0	0	0	0
1-09a	0	0	0	0	1	0	2	2	0	0	0	0	0	0	0	0	0	0	0	1	0	0	0	0	0	0	0	0	0	0	0	0	0	0	3	1	0	24	93	0	1	0	2	0	0	0	1
2-02a	0	0	0	0	4	1	0	5	1	0	2	0	1	7	2	0	0	0	3	3	0	0	0	1	0	0	0	0	0	0	0	0	0	0	0	3	0	5	64	0	0	1	0	0	0	0	0
3-02a	0	0	0	0	0	0	2	12	0	0	0	0	7	0	0	0	0	0	0	0	0	0	0	0	1	0	0	1	0	1	0	0	0	0	0	0	0	13	20	0	0	0	5	0	0	0	0
3-04a	0	0	0	2	1	0	1	3	0	0	0	0	7	1	0	0	0	0	0	0	0	0	0	0	0	0	2	0	0	0	0	0	0	0	0	0	0	0	43	0	0	0	0	0	0	0	0
1-04b	0	0	0	10	1	0	0	4	0	0	0	0	0	0	0	0	0	0	0	0	0	0	0	0	0	0	0	1	0	1	0	0	0	0	0	0	0	0	6	0	0	0	0	0	0	0	1
1-05a	0	0	0	0	0	0	2	5	0	1	0	0	1	1	1	0	0	0	0	0	0	0	0	0	2	0	0	0	0	0	0	1	0	0	0	0	0	1	6	0	0	0	1	0	0	0	0
1-05b	0	0	0	0	3	0	0	7	0	0	0	0	2	0	0	0	0	0	0	0	0	0	0	0	0	0	0	1	0	0	0	0	0	0	0	0	0	1	8	0	0	0	0	1	1	0	0
1-06-a	0	0	0	4	3	0	1	10	0	0	1	0	6	0	0	1	0	1	1	0	0	0	0	0	0	0	0	0	0	0	0	2	0	0	0	0	0	7	23	0	0	0	0	0	0	0	3
1-07b	0	1	0	0	0	0	0	1	0	0	3	0	2	6	0	1	0	0	0	2	0	0	2	0	1	0	0	0	0	0	0	0	0	0	0	1	0	55	28	0	0	1	3	0	0	0	0
3-03a	0	0	0	0	2	0	0	3	0	0	0	0	1	7	0	0	0	0	0	3	0	0	0	0	2	0	0	0	0	0	0	0	0	0	0	1	0	1	12	0	0	1	0	0	0	0	0
3-04c	0	0	0	0	0	0	0	0	0	0	0	0	0	0	0	0	0	0	2	1	0	0	0	0	0	0	0	0	0	0	0	0	0	0	0	0	0	0	6	0	0	0	2	0	0	0	0
5-05b	0	0	0	2	0	0	0	7	0	1	0	0	1	0	0	1	0	0	0	0	1	0	0	0	0	0	0	0	0	0	0	2	0	0	0	0	0	0	23	0	0	0	1	0	0	0	0
5-06a	0	0	0	11	0	0	4	5	0	0	0	0	1	0	0	0	0	0	0	0	0	0	0	0	0	0	0	0	0	0	1	0	1	0	0	0	0	0	28	0	0	0	0	0	0	0	3
5-07a	0	0	0	0	0	0	0	2	0	0	0	1	0	0	0	0	0	0	0	0	0	0	0	0	0	0	0	1	0	0	0	0	0	0	0	0	0	2	15	0	0	0	6	0	0	0	4
5-07b	0	0	0	4	4	0	0	7	0	0	0	0	0	0	0	0	0	0	0	0	0	0	0	0	0	0	0	1	0	0	0	3	0	0	0	0	0	0	1	0	0	0	0	0	0	0	1
5-11a	0	0	0	2	0	0	5	3	0	0	0	0	1	0	0	0	0	0	0	0	0	0	0	0	0	0	0	0	1	0	0	0	0	0	0	0	0	0	7	0	0	0	0	0	0	0	1
5-11b	0	0	0	21	0	0	1	2	0	0	0	0	0	0	0	1	0	0	0	0	0	0	0	0	0	0	0	0	2	1	0	1	0	0	0	0	1	1	2	0	0	0	0	0	0	0	0
5-13b	0	0	0	4	1	1	0	7	0	0	0	0	0	0	0	0	0	0	1	0	0	0	0	0	0	0	1	2	0	0	1	2	0	0	0	0	0	3	7	0	0	1	1	0	0	0	0
5-03a	0	0	0	1	0	0	0	2	0	0	0	0	21	0	0	0	0	0	0	0	0	0	0	0	0	0	0	1	0	0	2	1	0	0	0	0	0	2	4	0	0	0	1	0	0	1	0
5-08a	0	0	0	0	2	0	0	1	0	0	0	0	4	2	0	0	0	0	0	1	0	0	0	0	3	0	1	0	0	0	0	0	0	0	0	0	0	7	38	0	0	3	4	0	1	0	0
5-08b	0	0	0	0	0	0	0	1	0	0	0	0	1	0	0	0	0	0	0	0	0	0	0	0	0	0	0	0	0	0	0	0	0	0	0	0	0	1	27	0	0	0	0	0	0	0	0
5-09a	0	0	0	2	5	0	0	4	0	0	0	0	3	0	0	0	0	0	0	0	0	0	0	0	1	0	0	0	0	0	0	2	0	0	0	0	0	16	35	1	0	0	4	0	0	0	0
5-10a	0	0	0	1	0	0	0	0	0	0	0	0	0	1	0	0	1	0	0	0	0	0	0	0	0	0	0	0	0	0	2	2	0	0	0	0	0	4	64	1	0	0	5	0	0	0	0
5-12a	0	0	0	0	0	0	0	2	0	0	0	0	0	0	0	0	0	0	5	0	0	0	0	1	0	0	0	0	0	0	0	0	0	0	0	0	0	1	53	1	0	2	1	0	1	0	0
5-13a	0	0	0	2	0	0	0	0	0	0	0	0	0	0	0	0	0	0	0	0	0	0	0	0	0	0	0	0	1	0	0	0	0	0	0	0	0	0	0	0	0	0	0	0	0	0	1
