# Supplementary material for: Effects of Traditional Flood Irrigation on Invertebrates in Lowland Meadows
Source: PLoS One. 2014 Oct 23;9(10):e110854. doi: 10.1371/journal.pone.0110854 (PMC4207796; doi:10.1371/journal.pone.0110854)
Supplement: Table S6 — Additional data. (XLSX) [file pone.0110854.s006.xlsx]

## Sheet: spiders
plot	Alopecosa.cuneata	Alopecosa.pulverulenta	Araeoncus.humilis	Arctosa.leopardus	Arctosa.lutetiana	Arctosa.perita	Aulonia.albimana	Bathyphantes.gracilis	Ceratinella.brevipes	Cnephalocotes.obscurus	Dendryphantes.rudis	Dicymbium.nigrum	Diplostyla.concolor	Drassyllus.lutetianus	Drassyllus.praeficus	Drassyllus.pusillus	Erigone.atra	Erigone.dentipalpis	Hahnia.nava	Haplodrassus.signifer	Tenuiphantes.tenius	Meioneta.affinis	Meioneta.rurestris	Mermessus.trilobatus	Micaria.pulicaria	Oedothorax.fuscus	Oedothorax.retusus	Ozyptila.simplex	Pachygnatha.clercki	Pachygnatha.degeeri	Pardosa.cf.agrestis	Pardosa.amentata	Pardosa.hortensis	Pardosa.lugubris	Pardosa.palustris	Pardosa.prativaga	Pardosa.pullata	Pelecopsis.parallela	Phrurolithus.festivus	Phrurolithus.minimus	Pirata.latitans	Pirata.piraticus	Pirata.uliginosus	Thanatus.striatus	Tiso.vagans	Trochosa.ruricola	Trochosa.spinipalpis	Trochosa.terricola	Walckenaeria.antica
1-01a	2	0	0	22	0	0	0	0	0	0	0	0	0	0	0	0	1	0	0	0	0	1	0	0	0	2	0	0	1	6	0	2	0	0	233	2	2	1	0	0	0	0	0	0	0	33	0	0	0
1-03-a	54	0	0	0	0	0	0	0	0	0	0	0	0	0	0	1	0	0	6	0	0	4	1	1	0	1	0	1	0	27	5	0	0	0	12	1	88	0	0	0	0	0	0	0	0	11	0	0	0
1-08a	4	0	1	7	0	0	0	0	2	0	0	0	0	0	0	0	5	3	0	0	0	0	0	0	0	118	11	1	4	26	0	0	0	0	165	21	12	14	0	0	0	0	0	0	0	42	0	1	0
1-09a	90	0	0	3	1	0	0	0	0	1	0	0	0	0	0	0	0	0	1	0	0	2	2	0	0	1	1	11	0	25	0	0	0	1	78	14	33	1	1	0	0	0	1	0	0	17	3	2	0
2-02a	3	0	0	2	0	0	0	0	0	0	0	0	0	0	0	0	5	5	0	0	0	0	0	0	0	54	8	2	2	12	0	0	0	0	74	11	48	2	0	0	0	0	1	0	0	13	0	0	0
3-02a	10	0	0	1	0	0	0	0	0	0	0	0	2	0	0	0	1	0	2	0	0	0	0	1	0	28	5	7	0	18	0	0	0	0	101	8	30	2	0	0	0	1	0	0	0	10	0	2	0
3-04a	27	0	0	22	0	0	0	0	0	0	0	0	0	0	0	0	1	3	0	0	0	0	0	0	0	37	16	2	1	37	0	1	0	0	249	5	13	3	0	0	0	0	0	0	0	26	0	0	0
1-04b	27	0	0	0	0	0	0	0	0	0	0	0	2	1	1	3	1	4	5	0	0	4	2	1	0	7	0	2	0	12	1	0	0	0	59	3	38	7	1	0	0	1	0	0	0	27	0	0	0
1-05a	3	0	0	47	1	0	0	0	0	0	0	0	0	0	0	1	4	4	1	0	0	0	0	0	0	81	41	1	11	31	0	1	0	0	31	5	71	0	0	0	1	0	1	0	0	40	0	0	0
1-05b	22	1	0	0	0	0	0	0	0	0	0	0	0	0	0	0	0	0	0	0	0	0	0	0	0	18	10	7	1	5	0	0	0	0	27	0	32	1	0	0	0	0	0	0	0	2	0	1	0
1-06-a	19	0	0	0	0	0	0	0	0	0	0	0	0	1	0	0	1	4	1	0	0	0	2	0	0	0	0	4	0	13	0	0	0	0	189	2	19	0	0	0	0	0	0	0	1	3	0	0	0
1-07b	2	0	0	8	0	1	0	0	0	0	0	1	0	1	0	0	4	2	1	0	0	0	2	0	0	44	0	1	0	6	1	0	0	0	63	33	8	0	0	0	0	0	0	0	0	12	0	0	0
3-03a	3	0	1	7	0	0	0	0	6	0	0	0	0	0	0	1	10	7	0	0	1	2	1	0	0	49	4	0	5	4	0	0	0	0	75	6	15	6	0	0	0	2	3	0	0	41	0	0	0
3-04c	26	0	0	0	0	0	0	0	0	0	0	0	0	0	0	0	0	0	0	0	0	2	4	0	0	1	0	2	0	1	0	0	0	0	170	2	15	2	0	0	0	0	0	0	0	19	0	0	0
5-05b	16	0	0	0	0	0	0	0	0	0	0	0	0	1	1	0	0	1	0	1	0	2	1	0	1	0	0	3	0	0	0	0	0	0	26	2	59	1	0	0	0	0	0	0	0	15	0	0	1
5-06a	11	0	0	0	0	0	0	0	0	0	0	0	0	0	2	9	0	0	7	0	0	1	1	0	0	0	0	1	0	8	0	0	0	0	20	0	55	0	0	0	0	0	0	1	0	15	0	0	0
5-07a	53	0	0	0	0	0	2	0	1	0	0	0	0	0	0	0	3	4	0	0	0	1	2	2	0	1	0	0	0	6	0	1	0	0	266	2	2	0	0	0	0	1	0	0	0	15	0	0	0
5-07b	19	0	0	0	0	0	0	0	0	0	0	0	1	0	0	1	7	37	0	0	0	4	7	14	0	5	0	16	0	23	0	0	0	0	74	2	0	1	0	0	0	0	1	0	0	13	0	0	0
5-11a	33	0	0	1	0	0	1	0	1	0	0	0	0	0	0	0	2	2	2	0	0	0	0	0	0	0	0	1	0	5	0	1	0	0	98	1	30	0	0	0	0	0	0	0	0	3	0	0	0
5-11b	15	0	0	0	0	0	0	0	0	0	0	0	0	0	0	1	0	5	0	0	0	0	2	2	0	0	0	1	0	3	0	0	0	0	25	0	0	2	0	0	0	0	0	0	0	7	0	1	0
5-13b	13	0	0	0	0	0	0	0	0	0	0	0	0	0	0	0	1	0	0	0	0	1	0	2	0	3	0	1	0	9	0	1	0	0	121	1	26	0	0	0	0	1	0	0	1	3	0	0	0
5-03a	1	0	0	0	0	0	0	0	0	0	0	0	0	0	0	0	1	2	2	0	0	0	0	0	0	4	1	1	0	36	0	1	0	0	87	5	0	8	0	0	0	0	0	0	0	27	0	0	0
5-08a	0	0	0	3	0	0	0	1	0	0	0	1	0	0	0	1	0	1	0	0	0	0	0	1	0	8	10	1	1	15	0	0	0	0	0	24	28	2	0	0	0	0	6	0	1	2	0	1	0
5-08b	55	0	0	0	0	0	0	0	2	0	0	0	0	0	0	0	0	2	0	0	0	0	0	0	0	0	0	1	0	12	0	0	0	0	26	0	33	1	0	0	0	0	0	0	0	9	0	0	0
5-09a	6	0	0	2	0	0	2	0	2	0	0	0	0	0	0	0	0	1	0	0	0	1	5	0	0	2	1	4	0	8	0	1	0	0	99	1	27	2	0	0	0	0	0	0	0	37	0	0	0
5-10a	48	0	0	0	0	0	1	0	1	0	1	0	0	1	0	3	0	1	0	0	0	7	0	1	0	1	1	2	0	5	0	0	0	0	25	5	54	24	1	2	0	0	0	0	0	14	0	4	0
5-12a	35	0	0	0	1	0	0	0	3	0	0	0	0	0	0	0	0	0	0	0	0	1	1	1	1	18	2	0	0	23	0	0	0	0	61	5	25	2	0	0	0	0	0	0	0	11	0	3	0
5-13a	23	0	0	0	0	0	0	0	0	0	0	0	0	0	0	1	0	2	0	0	0	8	0	1	0	0	1	2	0	3	0	0	1	0	62	0	0	0	0	0	0	0	0	0	0	8	0	2	1
[truncated: 7 more columns]
